# Supplementary material for: Comparison of Two Bacillus Strains Isolated from the Coastal Zone in Barley (Hordeum vulgare L.) Under Salt Stress
Source: Plants (Basel). 2025 Feb 27;14(5):723. doi: 10.3390/plants14050723 (PMC11902031; doi:10.3390/plants14050723)
Supplement: Supplementary file 1 [file plants-14-00723-s001.zip]

Archive with 2 entries (2 files):
- plants-3471251-supplementary.pdf
- plants-3471251.zip
